# Supplementary material for: A Decision Aid for Patients Considering Surgery for Sciatica: Codesign and User‐Testing With Patients and Clinicians
Source: Health Expect. 2024 Jun 19;27(3):e14111. doi: 10.1111/hex.14111 (PMC11186058; doi:10.1111/hex.14111)
Supplement: Supplementary file 5 — Appendix 5: Participant data. [file HEX-27-e14111-s004.xlsx]

## Sheet: Clinicians
Participant ID	Round of user-testing	Profession	Gender	Country of birth	Professional experience	Setting	Perceived usefulness	Perceived Ease of use
CLIN001	1	Chiropractor	Male	Australia	10 or more years	Urban, private	5.67	5.83
CLIN002	1	Chiropractor	Female	South Africa	10 or more years	Urban	5.67	6.83
CLIN003	1	Chiropractor	Female	Malaysia	10 or more years	Urban, private	6	6.5
CLIN004	1	Physiotherapist	Female	South Africa	Less than 5 years	Urban, private	6.67	6.67
CLIN005	1	Physiotherapist and chiropractor	Male	Australia	10 or more years	Urban, private	5	5.5
CLIN006	2	Chiropractor	Female	Canada	Less than 5 years	Urban, private	5.67	6
CLIN007	2	Physiotherapist	Male	Australia	5 - 9 years	Urban, private	6.67	7
CLIN008	2	Physiotherapist	Male	Australia	5 - 9 years	Urban, private	5.67	6.33
CLIN009	3	General practitioner	Female	Australia	5 - 9 years	Urban	3	4.33
CLIN010	3	Physiotherapist	Male	Australia	5 - 9 years	Regional, private	6	6
CLIN011	3	Physiotherapist	Female	Australia	5 - 9 years	Regional/rural, private	7	4.83
CLIN012	3	Surgeon	Male	Australia	10 or more years	Urban, public	6	6
CLIN013	3	Surgeon	Male	India	10 or more years	Private	NA	NA
CLIN014	4	General practitioner	Female	Australia	10 or more years	Regional, private	7	6.5
CLIN015	4	General practitioner	Female	Australia	5 - 9 years	Urban	5	4.67
CLIN016	4	General practitioner	Female	Colombia	5 - 9 years	Regional	NA	NA
CLIN017	5	General practitioner	Female	US	10 or more years	Urban, private	7	6.17
CLIN018	6	Surgeon	Male	UK	10 or more years	Urban, private, public	NA	NA
CLIN019	6	Surgeon	Male	UK	10 or more years	Urban, private	6	6.83
CLIN020	7	General practitioner	Male	Australia	Less than 5 years	Urban, private	5.67	6.33

## Sheet: Patients
Participant ID	Round of user-testing	Age group	Gender	Pain experience (current)	Education	Country of birth	Preparation for shared decision making	Knowledge
PT001	2	18-39	Female	Back pain and sciatica	University education	South Africa	4.5	4
PT002	2	60+	Female	Back pain and sciatica	University education	Sri Lanka	4.88	4
PT003	3	18-39	Male	No current pain, previous experience of back pain and sciatica	University education	Fiji	4.63	3
PT004	4	40-49	Male	No current pain, previous experience of back pain and sciatica	University education	Australia	4.38	5
PT005	4	40-49	Female	Back pain and sciatica	University education	Australia	5	5
PT006	5	40-49	Male	Back pain and sciatica	Less than university education	Australia	2.75	2
PT007	5	60+	Male	Back pain and sciatica	University education	Australia	3.5	3
PT008	5	50-59	Female	Back pain only	Less than university education	South Africa	4.88	4
PT009	5	18-39	Female	Back pain only	Less than university education	Australia	4.38	4
PT011	6	18-39	Female	Back pain only	Less than university education	Hong Kong	5	1
PT012	6	18-39	Female	Back pain only	Less than university education	Hong Kong	4	3
PT013	6	40-49	Male	Back pain and sciatica	Less than university education	Australia	3.75	1
PT014	6	18-39	Prefer not to say	Back pain and sciatica	Less than university education	Singapore	3.13	3
PT015	6	18-39	Female	Back pain only	Less than university education	Vietnam	4.5	2
PT016	7	50-59	Male	Back pain and sciatica	University education	India	4.5	4
PT017	7	60+	Male	Back pain only	University education	Australia	4	4
PT018	7	50-59	Male	Back pain and sciatica	University education	Australia	4.63	5
PT019	7	50-59	Female	Back pain and sciatica	Less than university education	Australia	5	3
PT020	7	40-49	Female	Back pain and sciatica	Less than university education	Australia	5	3
PT021	7	50-59	Female	Back pain and sciatica	Less than university education	Australia	4.88	4
